# Supplementary material for: Gibberellin Promotes Bolting and Flowering via the Floral Integrators RsFT and RsSOC1-1 under Marginal Vernalization in Radish
Source: Plants (Basel). 2020 May 7;9(5):594. doi: 10.3390/plants9050594 (PMC7284574; doi:10.3390/plants9050594)
Supplement: Supplementary file 1 [file plants-09-00594-s001.zip]

Archive with 2 entries (2 files):
- Supplemental Figures.zip
- Supplemental Table.zip
